# Supplementary material for: Fruit volatilome profiling through GC × GC-ToF-MS and gene expression analyses reveal differences amongst peach cultivars in their response to cold storage
Source: Sci Rep. 2020 Oct 27;10:18333. doi: 10.1038/s41598-020-75322-z (PMC7591569; doi:10.1038/s41598-020-75322-z)
Supplement: Supplementary file 2 — Supplementary Information 2. [file 41598_2020_75322_MOESM2_ESM.xlsx]

## Sheet: Supp Table 1a
Supplementary Table S1a. Complete list of VOCs detected in all peach samples
Row Labels	VOC Name	Group name	CAS #	RI	1Tr	2Tr
C1	2‚4-Dimethyl-1-heptene	alkene	19549-87-2	838.497	8.30571	2.68086
C2	Isoamyl acetate	acetate ester	123-92-2	883.388	9.68974	3.50958
C3	3-Heptanone	ketone	106-35-4	893.452	10	3.82812
C5	trans-1‚2-Diethyl cyclopentane	cycloalkane	932-40-1	911.336	10.5725	2.64918
C6	Amyl acetate	acetate ester	628-63-7	920.331	10.8667	3.52476
C9	cis-6-Nonenol	alcohol	35854-86-5	929.722	11.1737	2.6235
C10	Methyl caproate	non-acetate ester	106-70-7	930.525	11.2	3.61368
C11	3-Ethyl-2-methylheptane	alkane	14676-29-0	937.195	11.4181	2.59848
C12	Butylcyclopentane	cycloalkane	2040-95-1	924.409	11	2.64066
C13	4,5-Dimethyloctane	alkane	15869-96-2	947.835	11.766	2.49378
C16	Camphene	terpene	99-87-6	964.614	11.9743	3.53904
C17	3-Octanone	ketone	106-68-3	995.768	13.3333	3.36438
C21	Isovalerone	ketone	108-83-8	979.457	12.8	3.0852
C24	α-Pinene	terpene	7785-70-8	936.905	11.4086	2.73696
C25	Butylcyclooctane	cycloalkane	16538-93-5	1440.99	26.2667	2.54214
C27	β-Myrcene	terpene	123-35-3	989.652	13.1333	2.8803
C28	3-Methylnonane	alkane	5911-04-6	969.939	12.4888	2.58864
C29	3,5-Dimethylheptane	alkane	926-82-9	920.998	10.9333	2.6085
C31	terpene 1	terpene		938.819	11.3606	2.68512
C32	Sulcatol	alcohol	1569-60-4	1024.82	13.6	1.20948
C33	trans-3-Hexenyl acetate	acetate ester	3681-82-1	1012.8	13.8828	3.55518
C34	α-Phellandrene	terpene	99-83-2	1012.76	13.8816	2.85162
C35	cis-3-Hexenyl Acetate	acetate ester	3681-71-8	1010.22	13.8	3.6699
C36	3-Hexyne	alkyne	928-49-4	1010.22	13.8	3.78102
C37	Phenyl carbamate	non-acetate ester	622-46-8	1015.72	13.9221	2.81298
C39	Hexyl acetate	acetate ester	142-92-7	1016.45	14	3.35838
C40	2,6-Dimethylnonane	alkane	17302-28-2	1057.97	15.3333	2.59302
C41	(E)-2-Hexenyl acetate	acetate ester	2497-18-9	1026.37	14.1367	3.86688
C42	Isobutyl isovalerate	non-acetate ester	589-59-3	1044.17	15.1333	2.98938
C43	5-Undecene‚ (E)-	alkene	764-97-6	1062.12	15.4667	2.61642
C44	4-Undecene‚ (E)-	alkene	693-62-9	1011.76	14.7333	2.60694
C46	2-Cyclopropylhexane	cycloalkane	6976-28-9	1108.29	16.9333	2.5854
C47	p-Cymene	aromatic	99-87-6	1064.2	15.5333	3.18036
C49	5-Ethyl-2-methyloctane	alkane	62016-18-6	1521.3	28.2667	2.51814
C50	β-Ocimene	terpene	13877-91-3	1051.3	15.0667	2.99304
C52	alkane 1	alkane		1053.37	15.2667	2.59236
C53	Spiro[4.5]decane	cycloalkane	176-63-6	1048.35	15.0243	2.7093
C55	Indene	aromatic	95-13-6	1062.12	15.4667	0.21774
C58	Isobutylcyclopentane	cycloalkane	3788-32-7	1248.96	21.0667	2.56836
C60	γ-Caprolactone	lactone	695-06-7	1074.57	15.8667	3.588
C63	Butyrolactone	lactone	96-48-0	1248.96	16.4395	2.62368
C68	Tetrahydrolinalool	alcohol	78-69-3	1089.11	16.3333	3.4533
C69	Linalool	terpene	78-70-6	1109.75	16.9773	0.36408
C70	Isoamyl valerianate	non-acetate ester	659-70-1	1112.71	17.0667	2.93358
C71	2-Octenal‚ (E)-	aldehyde	2548-87-0	1072.5	15.8	3.7911
C72	Hotrienol	alcohol	20053-88-7	1112.71	17.0667	1.2204
C74	Methyl 4-octenoate	non-acetate ester	1732-00-9	1121.55	17.3333	3.4881
C75	3,7-Dimethyldecane	alkane	17312-54-8	1126.7	17.489	2.58342
C76	Methyl octanoate	non-acetate ester	111-11-5	1130.38	17.6	3.19014
C77	Allo-Ocimene	terpene	673-84-7	1134.8	17.7333	3.04074
C78	Cosmene	terpene	460-01-5	1139.83	17.8119	3.32748
C79	5-Ethyldecane	alkane	17302-36-2	1140.68	17.9107	2.55558
C81	4-Ethyldecane	alkane	1636-44-8	1145.85	18.0667	2.56098
C82	n-Amyl isovalerate	non-acetate ester	25415-62-7	1148.06	18.1333	3.05862
C83	Methylundecane	alkane	1632-70-8	1151.92	18.2499	2.55822
C88	L-camphor	terpene	464-48-2	1159.93	18.6667	2.7594
C91	Benzyl acetate	acetate ester	140-11-4	1173.92	19.0765	1.32258
C92	(3Z‚5E)-1‚3‚5-Undecatriene	alkene	19883-27-3	1177.41	19.1333	2.92632
C94	2-Methyladamantane	cycloalkane	700-56-1	1185.62	19.2667	2.82078
C96	1-p-Tolylethanone	ketone	122-00-9	1205.83	19.8667	1.48914
C97	Dihydrojasmone	terpene	1128-08-1	1142.52	18.4	2.67708
C98	Ethyl octanoate	non-acetate ester	106-32-1	1201.15	19.7333	2.97936
C100	2-Nonenal‚ (E)-	aldehyde	18829-56-6	1172.36	18.8667	3.61872
C101	α-Terpineol	terpene	98-55-5	1212.84	20.0667	0.45168
C102	2,4-Dimethylundecane	alkane	17312-80-0	1251.51	21.1686	2.5356
C103	Ethylhexyl 2-propenoate	non-acetate ester	103-11-7	1231.56	20.6	3.10704
C104	2‚4-Decadienal‚ (E‚E)-	aldehyde	25152-84-5	1336.65	23.5333	0.08328
C106	cis-3-Hexenyl valerate	non-acetate ester	35852-46-1	1240.91	20.8667	2.99808
C107	cis-3-Hexenyl isovalerate	non-acetate ester	35154-45-1	1240.91	20.8667	3.0705
C108	1-Ethyldecahydronaphthalene , (Z,E)	cycloalkane	66660-38-6	1250.27	21.1333	2.69718
C109	Hexyl isovalerate	non-acetate ester	10032-13-0	1246.44	21.0243	2.90658
C110	trans-2-Hexenyl valerate	non-acetate ester	56922-74-8	1252.66	21.1291	3.0084
C112	Phenoxethol	aromatic	122-99-6	1245.59	21	2.80806
C114	Cyclododecene	cycloalkane	1501-82-2	1256.59	21.3333	2.59596
C115	4-Methyldodecane	alkane	6117-97-1	1258.32	21.3628	2.54622
C117	Carvone	terpene	6485-40-1	1264.31	21.5333	0.30792
C120	Amyl caproate	non-acetate ester	540-07-8	1283.82	22.3333	2.92578
C121	Anethole	ketone	104-46-1	1306.82	22.7333	0.4983
C123	2-Undecanone	ketone	1604-34-8	1409.29	25.4667	3.02418
C124	Theaspirane	cycloalkane	36431-72-8	1311.79	22.8667	2.8935
C125	Methyl 4-decenoate	non-acetate ester	1191-02-2	1315.61	22.9333	3.26256
C126	Nonyl acetate	acetate ester	143-13-5	1315.61	22.9333	3.04554
C127	Bicyclohexane	cycloalkane	92-51-3	1321.73	23.1333	2.71758
C128	6-Dodecanone	ketone	6064-27-3	1321.73	21.9333	2.98974
C129	p-Isopropenylacetophenone	ketone	5359-04-6	1340.78	23.4667	0.40974
C131	Heptyl isovalerate	non-acetate ester	56423-43-9	1356.01	23.7333	2.86212
C132	Butyl carbitol acetate	acetate ester	124-17-4	1371.45	24.4667	0.25698
C133	Isobutyl 3-hydroxy-2,2,4-trimethylpentanoate	non-acetate ester	244074-78-0	1383.88	24.8	0.16638
C134	2-Ethylhexyl pentanoate	non-acetate ester	5451-87-6	1371.45	24.4667	2.83152
C135	2-Undecenal	aldehyde	2463-77-6	1376.43	24.6	3.52278
C136	γ-Nonalactone	lactone	104-61-0	1383.3	24.7845	1.77372
C137	Ethyl caprate	non-acetate ester	110-38-3	1398.8	25.2	2.93556
C138	2-Methyl-1-decanol	alcohol	18675-24-6	1734.76	33.1754	2.73678
C139	Tetrahydrogeranylacetone	ketone	1604-34-8	1409.29	25.4667	3.02418
C142	Cedr-8-en-15-ol	terpene	21441-72-5	1426.02	26.0667	2.74818
C143	Isoamyl caprylate	non-acetate ester	2035-99-6	1451.55	26.5333	2.79516
C144	Geranyl acetone	ketone	3796-70-1	1456.83	26.6667	3.4461
C145	Caryophyllene	terpene	87-44-5	1427.7	26.1333	2.82402
C146	Humulene	terpene	6753-98-6	1470.47	27.1333	2.55258
C147	1-Heptadecanol	alcohol	1454-85-9	1978.92	38.2	2.59542
C150	γ-Decalactone	lactone	706-14-9	1488.53	27.4667	1.43628
C151	Pentyl octanoate	non-acetate ester	638-25-5	1488.53	27.4667	2.89332
C152	Triethylene dimethacrylate	non-acetate ester	42978-66-5	1489.92	27.5017	0.82086
C155	Acenaphthene	aromatic	83-32-9	1515.74	28.1333	0.9492
C156	δ-Nonalactone	lactone	3301-94-8	1519.33	28.2	1.46022
C157	Methyl laurate	non-acetate ester	111-82-0	1529.65	28.4667	3.00642
C158	2-Methylpentadecane	alkane	1560-93-6	1557.47	29.1333	2.51784
C161	Pentanoic acid‚ 2‚2‚4-trimethyl-3-carboxyisopropyl‚ isobutyl ester	non-acetate ester		1587.34	29.9333	2.89746
C162	2-Tetradecanone	ketone	2345-27-9	1605.02	30.2667	3.10422
C168	Jasminal	aldehyde	122-40-7	1663.11	31.7333	0.26124
C169	2-Pentadecanone	ketone	2345-28-0	1705.04	32.5333	3.06036
C170	2-Methylheptadecane	alkane	1560-89-0	1764.59	33.82	2.51856
C171	Methyl tetradecanoate	non-acetate ester	124-10-7	1729.72	33.0667	2.87484
C172	2-Ethylhexyl 4-methylbenzoate	non-acetate ester	16397-65-2	1858.76	35.5333	3.38568
C174	Methyl hexadecanoate	non-acetate ester	112-39-0	1944.43	37.2667	2.84208

## Sheet: Supp Table 1b
Supplementary Table S1b. Relative abundance of each VOC detected across the 6 peach cv.s
		2‚4-Dimethyl-1-heptene	Isoamyl acetate	3-Heptanone	trans-1‚2-Diethyl cyclopentane	Amyl acetate	cis-6-Nonenol	Methyl caproate	3-Ethyl-2-methylheptane	Butylcyclopentane	4,5-Dimethyloctane	Camphene	3-Octanone	Isovalerone	α-Pinene	Butylcyclooctane	β-Myrcene	3-Methylnonane	3,5-Dimethylheptane	terpene 1	Sulcatol	trans-3-Hexenyl acetate	α-Phellandrene	cis-3-Hexenyl Acetate	3-Hexyne	Phenyl carbamate	Hexyl acetate	2,6-Dimethylnonane	(E)-2-Hexenyl acetate	Isobutyl isovalerate	5-Undecene‚ (E)-	4-Undecene‚ (E)-	2-Cyclopropylhexane	p-Cymene	5-Ethyl-2-methyloctane	β-Ocimene	alkane 1	Spiro[4.5]decane	Indene	Isobutylcyclopentane	γ-Caprolactone	Butyrolactone	Tetrahydrolinalool	Linalool	Isoamyl valerianate	2-Octenal‚ (E)-	Hotrienol	Methyl 4-octenoate	3,7-Dimethyldecane
Row Labels		C1	C2	C3	C5	C6	C9	C10	C11	C12	C13	C16	C17	C21	C24	C25	C27	C28	C29	C31	C32	C33	C34	C35	C36	C37	C39	C40	C41	C42	C43	C44	C46	C47	C49	C50	C52	C53	C55	C58	C60	C63	C68	C69	C70	C71	C72	C74	C75
EXP1 SAG D0 R1	11111	0.0299179	2.06713	0.0299179	0.0299179	0.0299179	0.0299179	0.0299179	0.0299179	0.0299179	1.61426	0.0299179	0.0299179	0.0299179	0.0299179	0.0299179	0.0299179	0.0299179	0.0299179	0.0299179	0.0299179	0.0299179	0.0299179	0.919028	0.0299179	0.0299179	1.94455	0.0299179	0.74671	0.0299179	0.7732	1.17965	0.0299179	0.0299179	0.0299179	0.0299179	0.0299179	0.0299179	0.597271	0.37998	1.4503	0.508938	1.01748	3.84727	0.0299179	0.0299179	0.0299179	0.0299179	6.07255
EXP1 SAG D0 R2	21111	0.0299179	2.49439	0.0299179	0.0299179	0.0299179	0.0299179	0.0299179	0.0299179	0.0299179	0.0299179	0.0299179	0.0299179	0.0299179	0.0299179	0.0299179	0.0299179	0.0299179	0.0299179	0.0299179	0.0299179	0.0299179	0.0299179	2.97285	0.0299179	0.0299179	0.686199	1.50785	0.832049	0.0299179	0.0299179	4.8201	0.0299179	0.0299179	0.0299179	0.0299179	0.0299179	0.0299179	0.61925	0.0299179	1.21056	0.655873	1.31615	3.20563	0.0299179	0.0299179	0.0299179	0.0299179	0.0299179
EXP1 SAG D0 R3	31111	0.0299179	0.0299179	0.0299179	0.0299179	0.0299179	0.0299179	0.0299179	0.0299179	0.0299179	1.39144	0.0299179	0.0299179	0.0299179	0.0299179	0.0299179	0.0299179	0.0299179	0.0299179	0.0299179	0.0299179	0.0299179	0.0299179	0.799869	0.0299179	0.0299179	1.25797	5.18346	0.0299179	0.0299179	1.4173	0.0299179	0.0299179	0.0299179	0.0299179	0.0299179	0.0299179	0.0299179	0.577583	0.652215	0.0299179	0.460552	0.0299179	7.2106	0.0299179	0.0299179	0.0299179	0.0299179	1.17694
EXP1 SAG D7 R1	12112	0.0299179	1.48267	0.0299179	0.0299179	0.519518	0.0299179	0.0299179	0.0299179	0.0299179	0.252136	0.0299179	0.0299179	0.425922	0.0299179	0.0299179	0.0299179	0.0299179	0.0299179	0.0299179	0.0299179	0.0299179	0.0299179	0.34528	0.0299179	0.0299179	0.447787	2.45215	0.0299179	0.0299179	0.0299179	0.0299179	0.0299179	0.839968	0.0299179	0.0299179	0.0299179	0.0299179	0.594821	0.0299179	0.0299179	0.0299179	0.667508	0.786146	0.432334	3.65242	0.0299179	0.0299179	0.657241
EXP1 SAG D7 R2	22112	0.0299179	0.0299179	0.882406	0.0299179	0.0299179	0.0299179	0.0299179	0.0299179	0.817702	0.0299179	0.872164	0.0299179	0.0299179	0.0299179	0.0299179	0.0299179	0.0299179	0.0299179	0.0299179	0.0299179	0.0299179	0.0299179	0.0299179	0.0299179	0.0299179	0.0299179	1.80408	0.0299179	0.0299179	0.0299179	0.0299179	0.0299179	0.0299179	0.0299179	0.0299179	0.0299179	0.0299179	0.576947	0.0299179	0.0299179	0.0299179	0.0299179	0.0299179	0.0299179	1.57957	0.0299179	0.0299179	0.0299179
EXP1 SAG D7 R3	32112	0.0299179	1.81658	0.623249	0.0299179	0.636517	0.0299179	0.0299179	0.0299179	0.577548	0.0299179	0.616015	0.0299179	0.521842	0.0299179	0.0299179	0.0299179	0.0299179	0.0299179	0.0299179	0.0299179	0.0299179	0.0299179	0.42304	0.0299179	0.0299179	0.548632	2.3076	0.0299179	0.0299179	0.0299179	0.0299179	0.0299179	1.02913	0.0299179	0.0299179	0.0299179	0.0299179	0.590413	0.0299179	0.0299179	0.0299179	0.817836	0.963191	0.529699	3.26114	0.0299179	0.0299179	0.805256
BIG BANG D0 R1	11213	0.275792	2.56718	0.0299179	0.373736	0.0299179	0.0299179	0.0299179	0.0299179	0.0299179	0.0299179	0.0299179	0.0299179	0.0299179	0.695348	0.0299179	0.556631	1.20365	0.0299179	0.0299179	0.0299179	0.0299179	0.0299179	0.0299179	0.0299179	0.0299179	0.89956	2.1706	0.0299179	0.0299179	0.0299179	0.0299179	0.0299179	0.0299179	0.0299179	0.508356	0.0299179	0.0299179	0.0299179	0.0299179	0.0299179	0.0299179	0.0299179	8.15839	0.0299179	0.0299179	2.32049	0.0299179	0.0299179
BIG BANG D0 R2	21213	0.329153	0.61616	0.0299179	0.584742	0.0299179	0.0299179	0.0299179	0.0299179	0.0299179	0.0299179	0.0299179	0.0299179	0.0299179	0.36147	0.0299179	0.643225	0.587777	0.0299179	0.0299179	0.0299179	0.0299179	0.0299179	0.286872	0.0299179	0.0299179	0.972727	0.0299179	0.0299179	0.0299179	0.0299179	0.0299179	0.0299179	0.0299179	0.0299179	0.0299179	2.91493	0.0299179	0.0299179	0.0299179	0.0299179	4.64758	0.0299179	7.23007	0.281882	0.0299179	0.982687	0.0299179	0.0299179
BIG BANG D0 R3	31213	0.0299179	2.44718	0.0299179	0.0299179	0.0299179	0.0299179	0.0299179	0.0299179	0.0299179	0.0299179	0.0299179	0.0299179	0.0299179	0.0299179	0.0299179	1.26306	0.0299179	0.0299179	0.0299179	0.0299179	0.0299179	0.0299179	2.53451	0.0299179	0.0299179	0.887125	0.79876	0.0299179	0.0299179	0.0299179	0.0299179	0.0299179	0.0299179	0.0299179	2.94587	3.34218	0.0299179	0.0299179	0.0299179	0.0299179	0.0299179	0.0299179	5.94589	1.13569	0.0299179	2.70025	0.0299179	0.0299179
BIG BANG D7 R1	12214	0.0299179	2.07214	0.0299179	0.0299179	0.965284	0.0299179	0.0299179	0.0299179	0.0299179	0.0299179	0.0299179	0.917599	0.0299179	0.982424	0.0299179	0.597912	3.21791	0.0299179	0.0299179	0.0299179	0.500449	0.574132	0.419311	0.0299179	0.0299179	0.602917	2.24022	0.0299179	0.0299179	0.0299179	0.0299179	0.0299179	0.0299179	0.0299179	0.0299179	0.546755	0.512725	0.742952	0.0299179	0.0299179	0.0299179	0.0299179	5.97199	0.453036	0.0299179	3.18892	0.0299179	0.0299179
BIG BANG D7 R2	22214	0.0299179	2.21562	0.0299179	0.0299179	0.935341	0.0299179	0.0299179	0.0299179	0.0299179	0.0299179	0.0299179	0.0299179	0.0299179	4.0441	0.0299179	0.919295	0.0299179	0.0299179	0.0299179	0.990854	0.4933	0.0299179	0.0299179	0.0299179	0.0299179	1.05635	1.08207	0.0299179	0.0299179	0.0299179	0.0299179	0.0299179	0.0299179	0.0299179	0.0299179	2.95162	1.00082	0.813119	0.0299179	0.0299179	0.0299179	0.0299179	5.54929	0.976705	0.0299179	0.0299179	0.0299179	0.0299179
BIG BANG D7 R3	32214	0.0299179	2.33146	0.0299179	0.0299179	1.44926	0.0299179	0.0299179	0.0299179	0.0299179	0.0299179	0.0299179	0.551807	0.0299179	0.861839	0.0299179	2.2182	2.51122	0.0299179	0.0299179	0.750631	0.0299179	1.62816	1.25517	0.0299179	0.0299179	2.3645	0.0299179	0.0299179	0.0299179	0.0299179	0.0299179	0.0299179	0.0299179	0.0299179	0.0299179	0.0299179	0.0299179	0.749101	0.0299179	0.0299179	0.0299179	0.0299179	5.68078	0.0299179	0.0299179	0.568833	0.0299179	0.0299179
Carena D0 R1	11325	0.0299179	0.0299179	0.0299179	0.0299179	0.0299179	0.801284	0.0299179	0.0299179	1.52321	0.0299179	0.0299179	0.0299179	3.29246	0.0299179	0.0299179	0.0299179	0.992336	0.0299179	1.1532	0.0299179	0.0299179	0.883087	0.0299179	0.0299179	0.0299179	0.0299179	4.83287	0.0299179	0.0299179	0.0299179	0.0299179	0.0299179	0.0299179	2.38871	0.0299179	4.95598	1.935	0.0299179	0.0299179	0.0299179	0.0299179	0.0299179	0.0299179	0.0299179	0.0299179	0.0299179	0.0299179	0.0299179
Carena D0 R2	21325	0.0299179	0.0299179	0.0299179	0.0299179	0.0299179	0.0299179	0.0299179	0.0299179	2.24026	0.0299179	0.0299179	0.0299179	3.43242	0.0299179	0.0299179	0.0299179	5.87273	0.0299179	0.0299179	0.0299179	0.0299179	0.885796	0.0299179	0.0299179	0.0299179	0.0299179	0.0299179	0.0299179	0.0299179	0.0299179	0.0299179	0.0299179	0.0299179	1.94071	1.61971	1.57107	0.0299179	1.11843	0.0299179	0.0299179	0.0299179	0.0299179	1.96668	0.790598	0.0299179	0.0299179	0.0299179	0.0299179
Carena D0 R3	31325	0.0299179	0.0299179	0.0299179	0.0299179	0.0299179	0.742003	0.0299179	0.0299179	0.0299179	0.0299179	0.0299179	0.0299179	2.5035	0.0299179	0.0299179	0.0299179	0.0299179	0.0299179	0.969227	0.0299179	0.0299179	1.00074	0.0299179	0.0299179	0.0299179	0.0299179	3.91769	0.0299179	0.0299179	0.0299179	0.0299179	0.0299179	0.0299179	0.0299179	0.986845	0.59205	0.803575	2.10783	0.0299179	0.0299179	0.0299179	0.0299179	2.21251	1.49278	0.0299179	0.0299179	0.0299179	0.0299179
Carena D7 R1	12326	0.0299179	1.4602	1.52608	0.0299179	0.0299179	1.39988	0.0299179	0.0299179	0.0299179	0.0299179	0.0299179	0.0299179	0.0299179	0.0299179	0.0299179	3.34702	0.0299179	0.0299179	0.0299179	0.0299179	0.0299179	0.0299179	1.20978	0.0299179	1.94609	0.0299179	3.99058	0.0299179	0.78043	0.0299179	0.0299179	0.0299179	0.0299179	1.57148	0.879722	4.1865	0.0299179	0.0299179	0.0299179	0.581498	0.0299179	0.0299179	2.03633	0.859627	0.0299179	0.0299179	0.0299179	0.458538
Carena D7 R2	22326	0.0299179	0.0299179	0.0299179	0.0299179	0.595814	0.364543	0.0299179	0.0299179	0.0299179	0.0299179	0.0299179	0.0299179	0.0299179	0.0299179	0.0299179	0.0299179	0.0299179	0.0299179	0.0299179	0.0299179	0.0299179	0.0299179	0.833971	0.0299179	2.41531	0.0299179	0.897346	0.0299179	0.0299179	0.0299179	0.0299179	0.0299179	0.0299179	0.0299179	0.676078	3.02171	0.0299179	0.677645	0.0299179	4.04993	0.0299179	0.0299179	0.855994	0.998206	0.544115	0.0299179	0.0299179	3.70472
Carena D7 R3	32326	0.0299179	0.836064	0.608301	0.0299179	0.867167	0.0299179	0.0299179	0.0299179	0.0299179	0.0299179	0.0299179	0.0299179	0.0299179	0.0299179	0.0299179	2.63748	0.0299179	0.0299179	0.0299179	0.0299179	0.0299179	0.0299179	0.0299179	0.0299179	0.0299179	0.0299179	1.15141	0.0299179	0.533681	0.0299179	0.0299179	0.0299179	0.0299179	2.28246	0.743678	2.60482	0.0299179	0.557383	0.0299179	1.76347	0.0299179	0.0299179	1.08853	0.480991	0.581167	0.0299179	0.0299179	0.0299179
BIG TOP D0 R1	11427	0.0299179	0.0299179	0.0299179	0.0299179	0.0299179	0.0299179	0.0299179	0.0299179	0.0299179	0.0299179	0.0299179	0.0299179	1.80619	0.0299179	3.80194	0.0299179	1.70509	0.0299179	0.0299179	0.0299179	0.0299179	1.89118	0.0299179	0.0299179	0.0299179	0.0299179	0.0299179	0.0299179	0.0299179	0.0299179	0.0299179	0.0299179	0.0299179	2.22597	1.20196	0.0299179	0.0299179	0.0299179	0.0299179	0.0299179	0.0299179	0.0299179	5.8163	0.0299179	0.0299179	0.0299179	0.0299179	0.0299179
BIG TOP D0 R2	21427	0.0299179	0.0299179	0.0299179	3.35367	0.0299179	0.0299179	0.0299179	0.0299179	0.0299179	0.0299179	0.0299179	0.0299179	0.0299179	0.0299179	5.14285	0.0299179	0.0299179	0.0299179	0.0299179	0.0299179	0.0299179	3.04588	0.0299179	0.0299179	0.0299179	0.0299179	0.0299179	0.0299179	0.0299179	0.0299179	0.0299179	0.0299179	0.0299179	1.35915	0.0299179	0.0299179	0.0299179	0.0299179	0.0299179	0.0299179	0.0299179	0.0299179	0.0299179	0.0299179	0.0299179	0.0299179	0.0299179	0.0299179
BIG TOP D0 R3	31427	0.0299179	0.0299179	0.0299179	1.15983	0.0299179	0.0299179	0.0299179	0.0299179	0.0299179	0.0299179	0.0299179	0.0299179	1.91409	0.0299179	1.60063	0.0299179	6.31934	0.0299179	0.0299179	0.0299179	0.0299179	0.475964	0.0299179	0.0299179	0.0299179	0.0299179	0.0299179	0.0299179	0.0299179	0.0299179	0.0299179	0.0299179	0.0299179	2.21624	1.09293	0.0299179	0.0299179	0.0299179	0.0299179	0.0299179	0.0299179	0.0299179	4.50533	0.0299179	0.0299179	0.0299179	0.0299179	0.0299179
BIG TOP D7 R1	12428	0.0299179	0.0299179	0.0299179	0.0299179	0.0299179	0.0299179	0.0299179	0.0299179	0.0299179	0.0299179	0.0299179	0.0299179	1.83683	0.0299179	0.0299179	0.0299179	0.0299179	0.0299179	0.0299179	0.0299179	0.0299179	4.49545	0.0299179	0.0299179	0.0299179	2.01884	0.0299179	0.0299179	0.0299179	0.0299179	0.0299179	0.0299179	0.0299179	0.0299179	0.0299179	2.33571	0.0299179	1.22404	0.0299179	0.0299179	0.0299179	0.0299179	0.0299179	0.0299179	0.0299179	0.0299179	0.0299179	0.0299179
BIG TOP D7 R2	22428	0.0299179	0.0299179	0.0299179	0.0299179	0.0299179	0.0299179	0.0299179	0.0299179	0.0299179	0.0299179	1.44889	0.0299179	0.0299179	0.0299179	0.0299179	0.0299179	0.0299179	0.0299179	0.0299179	0.0299179	0.0299179	3.30732	0.0299179	0.0299179	0.0299179	1.31018	0.0299179	0.0299179	0.0299179	0.0299179	0.0299179	0.0299179	0.0299179	0.0299179	0.0299179	0.0299179	0.0299179	1.83124	0.0299179	0.0299179	0.0299179	0.0299179	0.0299179	0.0299179	0.0299179	0.0299179	0.0299179	0.0299179
BIG TOP D7 R3	32428	0.0299179	0.0299179	0.0299179	0.0299179	0.0299179	0.0299179	0.0299179	0.0299179	0.0299179	0.0299179	1.45834	0.0299179	3.56451	0.0299179	0.0299179	0.0299179	0.0299179	0.0299179	0.0299179	0.0299179	0.0299179	3.62517	0.0299179	0.0299179	0.0299179	0.0299179	0.0299179	0.0299179	0.0299179	0.0299179	0.0299179	0.0299179	0.0299179	0.0299179	0.0299179	1.55733	0.0299179	1.33192	0.0299179	0.0299179	0.0299179	0.0299179	0.0299179	0.0299179	0.0299179	0.0299179	0.0299179	0.0299179
SUM RICH D0 R1	11539	0.0299179	0.0299179	0.0299179	0.0299179	0.0299179	0.0299179	0.0299179	0.0299179	0.0299179	0.0299179	0.955134	0.0299179	0.587072	1.27711	0.0299179	2.19181	0.0299179	0.0299179	0.0299179	0.0299179	0.0299179	0.461541	1.20916	0.0299179	0.0299179	2.52831	0.94293	0.0299179	0.0299179	0.0299179	0.0299179	0.0299179	0.0299179	0.0299179	0.0299179	0.0299179	0.0299179	0.0299179	0.0299179	2.20081	0.0299179	0.0299179	4.73332	0.0299179	1.17946	0.0299179	0.0299179	0.0299179
SUM RICH D0 R2	21539	0.0299179	0.0299179	0.0299179	0.0299179	0.0299179	0.0299179	0.0299179	0.729409	0.0299179	0.0299179	1.57769	0.0299179	0.0299179	1.46738	0.0299179	2.39827	0.0299179	0.0299179	0.0299179	0.0299179	0.0299179	1.30905	1.9761	0.934191	0.0299179	3.89873	0.0299179	0.0299179	0.0299179	0.0299179	0.0299179	0.0299179	0.0299179	0.0299179	0.802928	0.0299179	0.0299179	0.0299179	0.0299179	1.04033	0.0299179	0.0299179	1.79184	0.0299179	1.45507	0.0299179	0.0299179	0.0299179
SUM RICH D0 R3	31539	0.0299179	0.0299179	0.0299179	0.0299179	0.0299179	0.0299179	0.0299179	0.780926	0.0299179	0.0299179	0.978768	0.0299179	3.07409	2.54107	0.0299179	0.0299179	0.0299179	0.0299179	0.0299179	0.0299179	0.0299179	0.0299179	1.63437	1.23656	0.0299179	3.54851	2.71742	0.0299179	0.0299179	0.0299179	0.0299179	0.0299179	0.0299179	0.0299179	2.79859	0.0299179	0.0299179	0.0299179	0.0299179	0.0299179	0.0299179	0.0299179	4.5532	0.0299179	0.0299179	0.0299179	0.0299179	0.0299179
SUM RICH D7 R1	125310	0.0299179	0.0299179	0.0299179	0.745537	1.68368	0.0299179	0.0299179	0.0299179	0.0299179	0.0299179	1.31189	0.0299179	1.48018	1.19	0.0299179	2.78328	1.80363	0.0299179	0.0299179	0.0299179	1.67028	0.0299179	1.92776	0.0299179	0.0299179	3.68495	0.0299179	0.0299179	0.0299179	0.0299179	0.0299179	0.0299179	0.0299179	0.0299179	0.0299179	0.0299179	0.813844	0.0299179	0.0299179	0.941902	0.0299179	0.0299179	1.46493	0.0299179	1.01927	0.0299179	2.06175	0.0299179
SUM RICH D7 R2	225310	0.0299179	0.0299179	0.0299179	0.708322	1.28057	0.0299179	0.0299179	0.0299179	0.0299179	0.0299179	1.12313	0.0299179	1.25628	1.01	0.0299179	2.36228	0.0299179	0.0299179	0.0299179	0.0299179	1.16237	0.0299179	2.19443	0.0299179	0.0299179	3.59341	0.0299179	0.0299179	0.0299179	0.0299179	0.0299179	0.0299179	0.0299179	0.0299179	0.0299179	0.0299179	0.0299179	0.0299179	0.0299179	0.750678	0.0299179	0.0299179	0.0299179	0.0299179	0.865098	0.0299179	2.202	0.0299179
SUM RICH D7 R3	325310	0.0299179	0.0299179	0.0299179	0.823768	2.35501	0.0299179	0.0299179	0.0299179	0.0299179	0.0299179	1.66253	0.0299179	0.0299179	0.0299179	0.0299179	0.0299179	2.3059	0.0299179	0.0299179	0.0299179	2.46055	0.0299179	1.10545	0.0299179	0.0299179	3.88464	0.0299179	0.0299179	0.0299179	0.0299179	0.0299179	0.0299179	0.0299179	0.0299179	0.0299179	0.0299179	1.04048	0.0299179	0.0299179	1.27341	0.0299179	0.0299179	1.87289	0.0299179	0.0299179	0.0299179	1.70117	0.0299179
Rome star D0 R1	116311	1.66618	0.0299179	0.0299179	0.0299179	1.34935	0.0299179	0.0299179	0.0299179	0.0299179	0.0299179	2.11927	0.0299179	0.0299179	2.60153	0.0299179	0.0299179	0.941335	2.77012	0.0299179	0.0299179	0.0299179	1.61452	0.960245	0.0299179	0.0299179	3.55438	0.0299179	0.0299179	0.0299179	0.0299179	0.0299179	0.0299179	1.05585	0.0299179	0.0299179	0.0299179	0.0299179	0.0299179	0.0299179	2.06028	0.0299179	0.0299179	1.86636	0.0299179	0.0299179	0.0299179	0.0299179	4.22055
Rome star D0 R2	216311	0.0299179	0.0299179	0.0299179	0.834574	1.79932	0.0299179	0.0299179	1.0962	0.0299179	0.0299179	1.92159	0.0299179	1.31427	3.91289	0.0299179	0.0299179	1.7227	0.0299179	0.0299179	0.0299179	0.0299179	1.66107	2.72123	0.0299179	0.0299179	0.850269	0.0299179	0.0299179	0.0299179	0.0299179	0.0299179	0.0299179	0.0299179	0.0299179	0.0299179	1.48515	0.0299179	0.0299179	0.0299179	4.40286	0.0299179	0.0299179	2.48201	0.0299179	0.0299179	0.0299179	0.0299179	0.0299179
Rome star D0 R3	316311	1.48531	0.0299179	0.0299179	1.63992	0.0299179	0.0299179	0.0299179	1.12707	0.0299179	0.0299179	1.81704	0.0299179	4.38693	2.63859	0.0299179	0.0299179	3.35027	1.32361	0.0299179	0.0299179	0.0299179	0.0299179	0.0299179	0.0299179	0.0299179	0.0299179	0.0299179	0.0299179	0.0299179	0.0299179	0.0299179	0.0299179	1.1739	0.0299179	0.0299179	1.61529	0.0299179	0.0299179	0.0299179	4.60378	0.0299179	0.0299179	1.95175	0.0299179	0.0299179	0.0299179	0.0299179	0.0299179
Rome star D7 R1	126312	0.0299179	0.0299179	0.0299179	0.0299179	0.0299179	0.0299179	0.0299179	0.0299179	0.0299179	0.0299179	0.0299179	0.0299179	1.37003	0.0299179	0.0299179	0.0299179	0.0299179	0.0299179	0.0299179	0.0299179	0.0299179	4.12839	2.90779	0.0299179	0.0299179	0.0299179	0.0299179	0.0299179	0.0299179	0.0299179	0.0299179	0.0299179	0.0299179	0.0299179	1.01616	0.0299179	0.0299179	0.0299179	0.0299179	2.50913	0.0299179	0.0299179	2.6804	0.0299179	0.0299179	0.0299179	0.0299179	0.0299179
Rome star D7 R2	226312	0.0299179	0.0299179	0.0299179	0.0299179	0.0299179	0.0299179	1.77974	0.75551	0.0299179	0.0299179	0.879464	0.0299179	3.15361	0.0299179	0.0299179	0.0299179	0.0299179	0.0299179	0.0299179	0.0299179	0.0299179	4.20763	1.45628	0.0299179	0.0299179	0.0299179	0.0299179	0.0299179	0.0299179	0.0299179	0.0299179	0.923585	0.0299179	0.0299179	0.0299179	0.0299179	0.0299179	0.0299179	0.0299179	1.5168	0.0299179	0.0299179	1.2987	0.0299179	0.0299179	0.0299179	1.85855	0.0299179
Rome star D7 R3	326312	0.0299179	0.0299179	0.0299179	0.0299179	0.0299179	0.0299179	1.55022	0.714573	0.0299179	0.0299179	1.14882	0.0299179	0.0299179	0.0299179	0.0299179	0.0299179	0.0299179	0.0299179	0.0299179	0.0299179	0.0299179	1.67823	0.983734	0.0299179	0.0299179	0.0299179	0.0299179	0.0299179	0.0299179	0.0299179	0.0299179	2.08791	0.0299179	0.0299179	0.906228	0.0299179	0.0299179	0.0299179	0.0299179	2.51955	0.0299179	0.0299179	0.0299179	0.0299179	0.0299179	0.0299179	0.855865	0.0299179
values have been normalised to total area and square rooted.
zero values have been replaced by 1/10 of the lowest value across all values
[truncated: 67 more columns]
