# Supplementary material for: Fruit volatilome profiling through GC × GC-ToF-MS and gene expression analyses reveal differences amongst peach cultivars in their response to cold storage
Source: Sci Rep. 2020 Oct 27;10:18333. doi: 10.1038/s41598-020-75322-z (PMC7591569; doi:10.1038/s41598-020-75322-z)
Supplement: Supplementary file 3 — Supplementary Information 3. [file 41598_2020_75322_MOESM3_ESM.xlsx]

## Sheet: Supplementary Table S2
Supplementary Table S2. Output from Weighted Correlation Network Analysis of VOCs and gene expression related to the LOX pathway
Compound Family	Compound name	VOC code	moduleColors	MMblue	MMbrown	MMgrey	MMturquoise	MMyellow	p.MMblue	p.MMbrown	p.MMgrey	p.MMturquoise	p.MMyellow	GS.PpLOX1	p.GS.PpLOX1	GS.PpLOX2	p.GS.PpLOX2	GS.PpLOX3	p.GS.PpLOX3	GS.PpLOX4	p.GS.PpLOX4	GS.PpHPL1	p.GS.PpHPL1	GS.PpADH2	p.GS.PpADH2	GS.PpAAT1	p.GS.PpAAT1	GS.PpEPH2	p.GS.PpEPH2	GS.PpEPH3	p.GS.PpEPH3	GS.PpFAD1	p.GS.PpFAD1	GS.PpFAD4	p.GS.PpFAD4
ALDEHYDE	2‚4-Decadienal‚ (E‚E)-	C104	blue	0.987454	-0.0858646	0.0687432	0.891634	-0.0993162	7.65366e-29	0.618536	0.690354	3.01443e-13	0.564416	0.0890775	0.605413	-0.254257	0.134545	-0.367607	0.0274067	-0.202573	0.236067	-0.182159	0.287642	-0.227711	0.181656	0.163818	0.339734	-0.308384	0.0672664	-0.0473698	0.783822	0.771424	3.65473e-08	-0.163501	0.340681
Acetate ester	Butyl carbitol acetate	C132	blue	0.98166	-0.087465	0.0723667	0.914187	-0.0994682	4.65313e-26	0.611984	0.674904	6.81942e-15	0.563817	0.091563	0.595344	-0.257228	0.129895	-0.372821	0.0251291	-0.204866	0.230691	-0.185604	0.278464	-0.230569	0.176086	0.168326	0.326427	-0.313127	0.0629519	-0.046182	0.789118	0.788716	1.10908e-08	-0.166934	0.330501
ALCOHOL	2-Methyl-1-decanol	C138	blue	0.979737	-0.0877614	0.0730513	0.918676	-0.0994512	2.49899e-25	0.610774	0.671999	2.83389e-15	0.563884	0.0920815	0.593253	-0.257728	0.129124	-0.373671	0.0247732	-0.205214	0.229882	-0.186235	0.276805	-0.231094	0.175078	0.169166	0.323982	-0.313965	0.0622134	-0.0458848	0.790445	0.792232	8.58625e-09	-0.167513	0.328802
non-Acetate ester	Triethylene dimethacrylate	C152	blue	0.980127	-0.079163	0.0576047	0.803456	-0.0962532	1.80094e-25	0.64628	0.7386	3.66652e-09	0.576546	0.0793305	0.64558	-0.239336	0.159765	-0.344462	0.0396606	-0.191379	0.263514	-0.167927	0.327591	-0.213311	0.211616	0.147484	0.39068	-0.287288	0.0893348	-0.0497046	0.773438	0.699809	2.03604e-06	-0.150628	0.380547
non-Acetate ester	Methyl laurate	C157	blue	0.882656	-0.117122	-0.0689686	0.756819	0.333831	1.08594e-12	0.496326	0.689389	9.25926e-08	0.0466137	0.235305	0.167127	-0.331499	0.0482632	-0.18052	0.292076	-0.185813	0.277916	-0.0699776	0.685076	0.000723117	0.99666	0.360197	0.0309332	-0.362812	0.0296484	-0.132608	0.440716	0.635916	3.07372e-05	-0.214445	0.20914
KETONE	2-Pentadecanone	C169	blue	0.960103	-0.0742633	0.0508971	0.742558	-0.0929804	2.16004e-20	0.666869	0.76815	2.16111e-07	0.589635	0.0726972	0.673501	-0.227352	0.182364	-0.326561	0.0519097	-0.182303	0.287254	-0.157554	0.35877	-0.201932	0.237583	0.136435	0.427523	-0.271256	0.10954	-0.0501577	0.771428	0.649163	1.84349e-05	-0.141465	0.410515
non-Acetate ester	Methyl tetradecanoate	C171	blue	0.948646	-0.10997	-0.0405141	0.778757	0.230401	1.44463e-18	0.523164	0.814518	2.23273e-08	0.176411	0.199952	0.242314	-0.316775	0.0597856	-0.2274	0.182269	-0.19254	0.260573	-0.0961936	0.576783	-0.0546829	0.751429	0.312594	0.0634262	-0.352255	0.0351174	-0.116366	0.499133	0.662416	1.07805e-05	-0.202505	0.236228
non-Acetate ester	Amyl caproate	C120	brown	-0.0949132	0.987767	0.234435	-0.126663	0.0521957	0.581889	4.99187e-29	0.168749	0.461651	0.762402	0.484354	0.002759	-0.218977	0.199446	-0.155534	0.365042	-0.186723	0.275526	-0.0831369	0.629768	-0.217801	0.201931	-0.200887	0.240072	-0.153125	0.372607	-0.201604	0.238362	-0.223012	0.191083	-0.197033	0.249398
non-Acetate ester	Isoamyl caprylate	C143	brown	-0.0934167	0.968278	0.232764	-0.124666	0.0524251	0.587883	4.66481e-22	0.171893	0.468801	0.761388	0.477883	0.0032018	-0.21808	0.20134	-0.15673	0.36132	-0.183706	0.283497	-0.0835697	0.62798	-0.217576	0.202408	-0.195344	0.253561	-0.150245	0.381774	-0.197639	0.247917	-0.21913	0.199124	-0.192495	0.260688
non-Acetate ester	Pentyl octanoate	C151	brown	-0.0877259	0.949048	0.207551	-0.117072	0.042511	0.610919	1.26786e-18	0.224504	0.496515	0.805546	0.436434	0.00778866	-0.189662	0.267903	-0.115035	0.504086	-0.176427	0.303336	-0.0744296	0.666165	-0.190062	0.266878	-0.190506	0.26574	-0.141376	0.410815	-0.190258	0.266374	-0.211191	0.2163	-0.189246	0.268973
KETONE	3-Octanone	C17	brown	-0.0741452	0.737427	0.178072	-0.0989479	0.0405012	0.667368	2.89292e-07	0.298777	0.565868	0.814576	0.389735	0.0187912	-0.167571	0.328633	-0.141669	0.409836	-0.137659	0.423349	-0.0475863	0.782857	-0.154428	0.368504	-0.176888	0.302055	-0.126166	0.463426	-0.158566	0.355651	-0.166965	0.33041	-0.155877	0.363974
ALCOHOL	Sulcatol	C32	brown	-0.0759273	0.842435	0.184914	-0.101326	0.0378614	0.659848	1.17799e-10	0.280288	0.55652	0.826471	0.37064	0.0260622	-0.168754	0.325181	-0.0882791	0.608663	-0.158463	0.355967	-0.0781875	0.650359	-0.178318	0.298099	-0.148748	0.386587	-0.117328	0.495564	-0.163253	0.341425	-0.187629	0.273162	-0.161217	0.347563
non-Acetate ester	Methyl caproate	C10	grey	-0.0765438	-0.072571	-0.37349	-0.102149	0.0443277	0.657255	0.674036	0.0248487	0.553303	0.797406	0.0198396	0.908566	-0.148931	0.385996	0.184936	0.28023	0.234083	0.169407	-0.0899144	0.602015	0.398612	0.0160395	0.407785	0.0135594	-0.049607	0.773871	-0.144018	0.402035	0.026357	0.878724	-0.193003	0.259408
ALDEHYDE	2-Nonenal‚ (E)-	C100	grey	0.336937	-0.174238	-0.158463	0.275861	0.462507	0.0444884	0.30947	0.355968	0.103413	0.0045095	0.0428182	0.804168	-0.289672	0.0865931	-0.0797393	0.643875	-0.137122	0.425175	-0.0757232	0.660708	-0.0268795	0.876338	0.113021	0.511629	-0.381367	0.0217362	-0.119373	0.488029	0.282535	0.0949989	-0.30138	0.0740585
non-Acetate ester	cis-3-Hexenyl valerate	C106	grey	-0.0755462	-0.0716252	0.276902	-0.100818	-0.107449	0.661454	0.678055	0.102065	0.558513	0.532792	-0.176304	0.30368	0.510674	0.00146061	0.3436	0.0401908	-0.191713	0.262667	0.631754	3.59156e-05	0.352291	0.0350975	-0.135938	0.429222	0.321624	0.0557724	0.0355832	0.836768	-0.111756	0.516397	-0.0128369	0.940767
non-Acetate ester	cis-3-Hexenyl isovalerate	C107	grey	-0.114167	0.424878	0.168997	-0.0701678	0.279522	0.507329	0.00979502	0.324473	0.684265	0.0987308	0.350396	0.0361605	-0.0892267	0.604807	-0.0456439	0.791521	-0.163388	0.34102	0.186468	0.276194	0.139532	0.417007	0.179444	0.29501	-0.0575841	0.73869	-0.0772849	0.654142	-0.2132	0.21186	-0.383859	0.0208216
non-Acetate ester	Hexyl isovalerate	C109	grey	0.280883	-0.110568	0.207766	0.496763	-0.00430593	0.0970318	0.520894	0.224015	0.00205704	0.980116	0.137976	0.42227	-0.00591218	0.972701	-0.303179	0.0722647	-0.285011	0.0920152	-0.134638	0.433689	-0.12198	0.478507	0.312162	0.0638121	0.0313328	0.856048	0.409512	0.0131307	0.541885	0.000641368	-0.138516	0.420437
non-Acetate ester	trans-2-Hexenyl valerate	C110	grey	0.143907	0.431556	0.388004	0.244115	-0.0762175	0.4024	0.00858797	0.0193714	0.151341	0.658627	0.186649	0.27572	0.163077	0.341954	-0.0201688	0.907055	-0.305794	0.0697185	0.391559	0.0181959	0.092763	0.59051	-0.132531	0.440986	0.0760437	0.659358	-0.08216	0.633811	0.120998	0.482083	-0.171456	0.317377
Acetate ester	Nonyl acetate	C126	grey	-0.107485	-0.101907	-0.434256	-0.143441	0.018319	0.532652	0.55425	0.00813736	0.403943	0.915547	0.014773	0.931852	-0.172083	0.315585	0.40747	0.0136388	0.600315	0.000108636	0.0304048	0.86027	0.416435	0.0115251	0.255859	0.132023	0.107479	0.532675	-0.179435	0.295035	-0.0435192	0.801026	0.267678	0.114486
non-Acetate ester	heptyl isovalerate	C131	grey	-0.201711	0.248055	0.785369	-0.181555	-0.181319	0.23811	0.144644	1.4089e-08	0.289269	0.289907	-0.338625	0.0433657	0.290425	0.0857405	-0.196977	0.249536	-0.374597	0.0243903	0.1681	0.327085	-0.298715	0.0767786	-0.520482	0.0011373	0.152762	0.373755	0.206753	0.226331	-0.30038	0.07507	-0.268894	0.112787
non-Acetate ester	Isobutyl 3-hydroxy-2,2,4-trimethylpentanoate	C133	grey	0.137412	-0.231245	-0.0803376	0.0964057	0.0976047	0.424188	0.174789	0.641381	0.575939	0.571179	-0.217722	0.202097	-0.198207	0.246532	-0.140046	0.415274	-0.05894	0.73276	-0.262364	0.122141	-0.247789	0.145089	-0.152707	0.373928	-0.439208	0.00736308	-0.219691	0.197947	-0.0587179	0.73373	-0.303742	0.0717104
non-Acetate ester	2-Ethylhexyl pentanoate	C134	grey	-0.128668	0.112824	0.489988	-0.113082	-0.123823	0.454533	0.51237	0.00241791	0.511401	0.471838	-0.253219	0.136197	-0.0842961	0.624984	-0.147076	0.392009	-0.227568	0.181938	-0.282118	0.0955099	-0.335548	0.0454286	-0.333874	0.0465842	-0.21394	0.21024	-0.0989961	0.565678	-0.16143	0.346918	-0.126369	0.4627
non-Acetate ester	Ethyl caprate	C137	grey	-0.0758652	-0.0719276	0.263477	0.107979	-0.0395763	0.66011	0.676769	0.120507	0.53076	0.818739	-0.176818	0.302249	-0.161522	0.346637	-0.173294	0.31214	-0.17684	0.302187	-0.230285	0.176635	-0.277289	0.101567	-0.153883	0.370217	-0.204606	0.231297	-0.0494499	0.774569	0.00963207	0.955538	-0.203983	0.232752
KETONE	Geranyl acetone	C144	grey	0.256133	-0.293383	-0.489588	0.179067	0.131221	0.131595	0.0824539	0.00244087	0.296043	0.445553	-0.114834	0.504838	-0.3758	0.0239001	0.144861	0.399256	0.11313	0.51122	-0.305905	0.0696114	0.0603038	0.72681	0.106298	0.537214	-0.510256	0.00147606	-0.454382	0.00537086	0.11341	0.510168	-0.153782	0.370535
ALCOHOL	1-Heptadecanol	C147	grey	0.0742101	0.0381767	-0.174434	-0.0313845	-0.151668	0.667093	0.825048	0.308917	0.855814	0.377227	-0.175293	0.306504	-0.0382533	0.824703	-0.0455902	0.791761	0.0339776	0.844041	-0.188816	0.270082	-0.00404282	0.98133	0.133564	0.4374	-0.116897	0.497162	-0.0927177	0.590692	0.0116894	0.946054	-0.234245	0.169103
LACTONE	γ-Decalactone	C150	grey	-0.292986	0.0706741	-0.389472	-0.292004	0.485468	0.0828899	0.682105	0.0188786	0.0839743	0.00268841	0.357532	0.0322889	-0.606881	8.70506e-05	0.247365	0.145801	0.338563	0.0434066	-0.186119	0.277111	0.252601	0.137189	0.313648	0.0624919	-0.334326	0.0462696	-0.481256	0.00296383	-0.231619	0.174072	-0.0641646	0.710054
LACTONE	δ-Nonalactone	C156	grey	-0.141427	0.171944	0.198655	-0.0997244	0.00282822	0.410644	0.315982	0.245445	0.562808	0.986939	-0.0147615	0.931906	-0.230891	0.175468	0.135738	0.429909	0.34403	0.0399256	-0.0802474	0.641757	-0.146797	0.392918	-0.23806	0.16207	0.0344146	0.84206	-0.154132	0.369434	-0.132143	0.442337	0.348522	0.0372377
non-Acetate ester	Pentanoic acid‚ 2‚2‚4-trimethyl-3-carboxyisopropyl‚ isobutyl ester	C161	grey	0.153157	-0.107418	0.354091	0.0598527	-0.156482	0.372505	0.532908	0.0341114	0.728777	0.362091	-0.205333	0.229607	0.567834	0.000303663	0.273272	0.106825	-0.250361	0.140826	0.731573	4.00267e-07	0.443836	0.00669752	-0.130804	0.447014	0.407542	0.0136207	0.0526866	0.760233	0.0359688	0.835023	0.0176987	0.918398
Acetate ester	Isoamyl acetate	C2	grey	0.0173503	0.510812	0.551298	0.114673	-0.146687	0.919999	0.00145557	0.000492458	0.505438	0.393274	0.346931	0.0381724	0.226489	0.184075	-0.198854	0.244963	-0.437015	0.00769783	0.232407	0.17257	-0.0589413	0.732754	-0.0601543	0.727462	0.235484	0.166796	0.256451	0.1311	0.151402	0.378075	-0.0486032	0.778332
KETONE	Isovalerone	C21	grey	-0.158963	-0.223752	-0.293573	-0.227414	-0.0784639	0.354433	0.189575	0.0822469	0.182242	0.649202	-0.340309	0.0422692	-0.0172483	0.920468	0.152473	0.374671	0.326433	0.0520073	-0.0193125	0.910985	0.0245586	0.886943	-0.165769	0.333933	0.0184383	0.915	-0.0197051	0.909183	-0.254315	0.134452	0.09434	0.584182
KETONE	3-Heptanone	C3	grey	0.433685	-0.0955198	0.501477	0.336775	-0.115995	0.00823082	0.579468	0.00183461	0.0445972	0.500511	-0.124572	0.469138	-0.256823	0.130522	-0.350882	0.0358856	-0.241444	0.156009	-0.265851	0.117076	-0.325969	0.0523613	-0.0927546	0.590543	-0.286884	0.0898058	-0.0556648	0.74711	0.348144	0.037458	-0.23854	0.1612
Acetate ester	cis-3-Hexenyl Acetate	C35	grey	-0.164285	-0.088428	-0.272104	-0.154737	0.272671	0.33834	0.608056	0.108391	0.367534	0.107628	0.381272	0.0217717	-0.127548	0.458502	0.171161	0.318225	0.284358	0.0927954	0.230737	0.175763	0.470909	0.00374711	0.555985	0.000430486	0.189906	0.267278	-0.00588233	0.972838	-0.106427	0.536717	0.141389	0.410772
non-Acetate ester	Phenyl carbamate	C37	grey	-0.0762642	-0.072306	0.4897	0.0173371	-0.0786034	0.65843	0.675162	0.00243444	0.920059	0.648619	-0.199735	0.242834	-0.190496	0.265765	-0.251437	0.139069	-0.181914	0.288301	-0.236085	0.165684	-0.286358	0.0904224	-0.155906	0.363881	-0.205093	0.230165	-0.0535913	0.756239	-0.0162395	0.925106	-0.205056	0.230251
Acetate ester	Hexyl acetate	C39	grey	-0.126728	0.0646157	-0.405398	-0.149917	0.552127	0.461421	0.708104	0.0141711	0.382826	0.00048096	0.554423	0.00045032	-0.189152	0.269215	0.186403	0.276364	0.257822	0.12898	0.181361	0.289795	0.260648	0.124693	0.327939	0.0508706	-0.0970502	0.573378	-0.201737	0.238048	-0.211934	0.21465	0.113883	0.508393
Acetate ester	(E)-2-Hexenyl acetate	C41	grey	-0.0766152	-0.0726388	0.037698	-0.0490648	-0.108969	0.656954	0.673749	0.827209	0.77628	0.526976	0.325553	0.0526805	0.231061	0.175141	-0.274327	0.105425	-0.147195	0.391622	-0.0875538	0.611621	-0.0837487	0.627241	0.292642	0.0832679	0.417955	0.0111958	0.677084	5.76796e-06	0.209643	0.219763	0.343826	0.0400514
non-Acetate ester	Isobutyl isovalerate	C42	grey	-0.0752175	-0.0713136	0.525463	-0.0183791	-0.0754166	0.662839	0.679381	0.000998696	0.915271	0.662	-0.192517	0.260631	-0.168477	0.325984	-0.207605	0.224382	-0.18082	0.29126	-0.228032	0.181024	-0.276014	0.103214	-0.199195	0.244138	-0.184495	0.281399	-0.0363591	0.833258	0.0372495	0.829234	-0.202241	0.236851
LACTONE	γ-Caprolactone	C60	grey	-0.197143	-0.206451	-0.324865	-0.124088	0.0758615	0.249129	0.227025	0.0532119	0.47088	0.660126	0.0777142	0.652342	-0.320393	0.0567705	0.34578	0.0388603	0.642924	2.35242e-05	-0.0550247	0.749925	0.207742	0.22407	0.267194	0.115168	0.103022	0.549898	-0.144439	0.400644	-0.122334	0.477222	0.414912	0.0118632
LACTONE	Butyrolactone	C63	grey	-0.0706816	-0.0670131	0.19709	-0.0773065	-0.10053	0.682073	0.697775	0.249259	0.654052	0.559642	-0.0631604	0.7144	0.403112	0.0147788	0.0819499	0.634682	-0.121036	0.481943	0.375512	0.0240168	0.303349	0.0720964	-0.0221463	0.897988	0.434098	0.00816308	0.204949	0.230499	0.00258334	0.98807	0.177295	0.300926
ALCOHOL	Tetrahydrolinalool	C68	grey	0.202421	-0.101257	0.0825523	0.375996	-0.127374	0.236425	0.556792	0.632186	0.023821	0.45912	0.324847	0.0532259	0.111764	0.516368	-0.395693	0.0169041	-0.211021	0.216678	-0.15732	0.359492	-0.15929	0.353431	0.34188	0.0412663	0.241206	0.156429	0.584914	0.000179286	0.519944	0.00115323	0.225028	0.186996
non-Acetate ester	Isoamyl valerianate	C70	grey	-0.0332547	0.172026	0.660963	0.0712926	-0.1565	0.847319	0.315749	1.14483e-05	0.67947	0.362034	-0.237326	0.163407	0.145817	0.39612	-0.260484	0.124938	-0.345475	0.0390441	0.184324	0.281852	-0.246748	0.146841	-0.364701	0.0287479	0.0468566	0.786109	0.150422	0.381205	-0.0775603	0.652987	-0.30176	0.0736764
non-Acetate ester	Methyl octanoate	C76	grey	-0.0851672	-0.116999	-0.6808	-0.0427633	0.272232	0.621399	0.496783	4.89554e-06	0.804414	0.108219	0.416456	0.0115204	-0.427228	0.00935472	0.305369	0.0701276	0.743719	2.02117e-07	-0.0038436	0.98225	0.388916	0.0190641	0.571794	0.000269437	-0.0707778	0.681663	-0.307074	0.0684977	-0.107485	0.532654	0.203906	0.232931
non-Acetate ester	n-Amyl isovalerate	C82	grey	-0.143307	0.348511	0.478501	-0.163236	-0.122341	0.404387	0.0372439	0.00315699	0.341478	0.477199	-0.200987	0.239833	0.250414	0.140738	-0.216743	0.204184	-0.221343	0.194511	0.14035	0.414251	-0.259399	0.126574	-0.408096	0.0134812	0.186546	0.275989	0.222738	0.191641	-0.285237	0.0917458	-0.185491	0.278763
ALCOHOL	cis-6-Nonenol	C9	grey	-0.100322	-0.0951154	0.613924	-0.104224	-0.135251	0.560457	0.581082	6.82662e-05	0.545228	0.43158	-0.358593	0.0317436	0.0648398	0.707137	-0.288333	0.0881239	-0.181487	0.289453	-0.0967312	0.574645	-0.354317	0.0339891	-0.304883	0.0705973	0.0074067	0.965803	0.182923	0.285591	-0.109802	0.523802	-0.20188	0.237707
non-Acetate ester	Ethyl octanoate	C98	grey	-0.130138	-0.124808	-0.61317	-0.142524	0.139995	0.449352	0.46829	7.00846e-05	0.406987	0.415446	0.0678364	0.69424	-0.360925	0.0305709	0.0488876	0.777067	0.180974	0.290842	-0.230543	0.176138	0.306815	0.0687434	0.330583	0.0489232	-0.391353	0.0182623	-0.453996	0.00541507	-0.0655291	0.704163	-0.368737	0.0268994
non-Acetate ester	Ethylhexyl 2-propenoate	C103	turquoise	0.522811	-0.104112	0.039096	0.791267	0.0986629	0.0010705	0.545661	0.820903	9.21569e-09	0.566993	0.201031	0.239727	-0.174863	0.307712	-0.282335	0.0952435	-0.192236	0.261341	-0.131098	0.445983	-0.0936722	0.586858	0.314613	0.0616467	-0.198151	0.246669	0.0606783	0.725179	0.691518	3.00944e-06	-0.123582	0.472705
KETONE	Anethole	C121	turquoise	0.338856	-0.0976545	0.270577	0.469115	-0.0815665	0.0432142	0.570982	0.110466	0.00389974	0.636273	-0.119664	0.486963	-0.256995	0.130255	-0.330897	0.0486962	-0.236018	0.165809	-0.276727	0.10229	-0.33681	0.0445735	-0.0436679	0.80036	-0.31191	0.0640382	-0.0693493	0.687761	0.30429	0.0711737	-0.243648	0.15215
KETONE	2-Undecanone	C123	turquoise	0.318571	-0.105423	0.0693565	0.584107	-0.124062	0.0582727	0.54059	0.68773	0.000183927	0.470976	0.253131	0.136338	0.0879648	0.609944	-0.391084	0.0183494	-0.239912	0.158731	-0.169806	0.322129	-0.165033	0.336114	0.345549	0.0389996	0.146395	0.394227	0.411023	0.0127649	0.693221	2.78016e-06	0.0938666	0.586078
KETONE	6-Dodecanone	C128	turquoise	0.912476	-0.0901751	0.0843478	0.966787	-0.0955353	9.4125e-15	0.600958	0.624771	1.00706e-21	0.579406	0.097754	0.570588	-0.257907	0.12885	-0.377718	0.0231352	-0.205148	0.230037	-0.191576	0.263014	-0.231947	0.173446	0.179591	0.294608	-0.318702	0.0581639	-0.0390966	0.8209	0.82484	6.17088e-10	-0.173792	0.310731
KETONE	p-Isopropenylacetophenone	C129	turquoise	0.636948	-0.1155	-0.137	0.64956	-0.152784	2.95617e-05	0.502353	0.425593	1.81476e-05	0.373687	0.150052	0.382391	-0.247554	0.145483	-0.355166	0.0335335	0.0537333	0.755613	-0.170062	0.321389	-0.220441	0.196382	0.154445	0.36845	-0.318398	0.0584175	-0.173044	0.31285	0.393007	0.0177343	-0.136463	0.427426
ALDEHYDE	2-Undecenal	C135	turquoise	0.620618	-0.141917	0.00564875	0.762236	-0.1585	5.38873e-05	0.409009	0.973917	6.60952e-08	0.355855	0.0666604	0.699291	-0.309169	0.0665366	-0.431729	0.00855845	-0.0535665	0.756349	-0.271359	0.1094	-0.334977	0.0458201	0.096435	0.575823	-0.403346	0.0147157	-0.175724	0.305297	0.475937	0.00334658	-0.231916	0.173506
LACTONE	γ-Nonalactone	C136	turquoise	0.876242	-0.11385	0.187102	0.908283	-0.110811	2.54944e-12	0.508518	0.274536	2.01771e-14	0.519971	0.00749377	0.965402	-0.313375	0.062733	-0.428909	0.00905032	-0.269672	0.111709	-0.27627	0.102882	-0.338754	0.043281	0.0927407	0.590599	-0.384621	0.0205483	-0.0651394	0.705843	0.742446	2.17498e-07	-0.246907	0.146572
KETONE	Tetrahydrogeranylacetone	C139	turquoise	0.790388	-0.118108	0.212552	0.90903	-0.10729	9.82593e-09	0.492685	0.213284	1.76594e-14	0.533399	-0.00795946	0.963253	-0.31605	0.0604047	-0.428449	0.00913278	-0.277018	0.101916	-0.292009	0.0839688	-0.354097	0.034108	0.0763202	0.658195	-0.39206	0.0180351	-0.0628301	0.715831	0.733598	3.58075e-07	-0.261901	0.122825
KETONE	2-Tetradecanone	C162	turquoise	0.94874	-0.0898697	0.0801216	0.954061	-0.0980031	1.4017e-18	0.602196	0.642281	2.26604e-19	0.569602	0.0961371	0.577008	-0.259931	0.125771	-0.37899	0.0226393	-0.206817	0.226185	-0.190828	0.264919	-0.233498	0.170506	0.176531	0.303046	-0.319246	0.0577126	-0.0423231	0.806389	0.817714	1.14648e-09	-0.172443	0.31456
ALDEHYDE	Jasminal	C168	turquoise	0.959208	-0.0894824	0.0783084	0.946471	-0.0986156	3.12792e-20	0.603768	0.649853	2.87554e-18	0.56718	0.0952518	0.580537	-0.259884	0.125841	-0.378292	0.0229104	-0.206797	0.226231	-0.189967	0.26712	-0.233364	0.17076	0.174857	0.307728	-0.31847	0.058357	-0.0433824	0.801639	0.81262	1.75632e-09	-0.171408	0.317517
non-Acetate ester	2-Ethylhexyl 4-methylbenzoate	C172	turquoise	0.529834	-0.114238	0.0487014	0.563387	-0.151825	0.000889591	0.507063	0.777895	0.000346697	0.376728	0.275568	0.103794	0.0961737	0.576862	-0.434331	0.00812506	-0.270694	0.110306	-0.181139	0.290396	-0.191009	0.264457	0.362286	0.0299036	0.171353	0.317674	0.44939	0.00596759	0.722921	6.37164e-07	0.128965	0.453483
non-Acetate ester	Methyl hexadecanoate	C174	turquoise	0.610756	-0.0779177	0.092542	0.875199	-0.0695465	7.62075e-05	0.651489	0.591399	2.91625e-12	0.686918	0.0894746	0.6038	-0.209444	0.220212	-0.316436	0.0600737	-0.167247	0.329581	-0.166234	0.33256	-0.188677	0.270444	0.167474	0.328916	-0.268197	0.113759	-0.0187391	0.913618	0.726521	5.26205e-07	-0.155506	0.365129
ALDEHYDE	2-Octenal‚ (E)-	C71	turquoise	0.704067	-0.136456	-0.0125672	0.918454	0.0450146	1.65736e-06	0.427451	0.942009	2.96327e-15	0.794333	0.173523	0.311491	-0.332513	0.0475403	-0.353517	0.0344235	-0.119602	0.487188	-0.192392	0.260947	-0.194975	0.254477	0.255456	0.132654	-0.403961	0.0145506	-0.136332	0.427875	0.671906	7.22141e-06	-0.228928	0.17927
Acetate ester	Benzyl acetate	C91	turquoise	0.786527	-0.130437	0.126515	0.941174	0.0891237	1.29753e-08	0.448303	0.462181	1.37259e-17	0.605225	0.0957966	0.578364	-0.349096	0.0369048	-0.354168	0.0340698	-0.259925	0.12578	-0.226096	0.184858	-0.228599	0.179913	0.21175	0.215057	-0.415936	0.011635	-0.093614	0.587091	0.755402	1.00987e-07	-0.273237	0.106871
KETONE	1-p-Tolylethanone	C96	turquoise	0.886928	-0.0899025	0.0865562	0.969059	-0.0935912	5.98078e-13	0.602063	0.615701	3.07104e-22	0.587183	0.0981255	0.569118	-0.255418	0.132713	-0.375252	0.0241223	-0.203223	0.234535	-0.191079	0.264279	-0.229776	0.177619	0.180586	0.291894	-0.316812	0.0597533	-0.0370453	0.830156	0.824295	6.47668e-10	-0.173892	0.310448
non-Acetate ester	Methyl 4-decenoate	C125	yellow	0.0401793	-0.0897143	-0.277606	-0.0666331	0.948458	0.816024	0.602827	0.101161	0.699409	1.53495e-18	0.386211	0.019988	-0.23636	0.165178	0.342682	0.0407624	-0.0286351	0.868329	0.20796	0.223572	0.422665	0.0102256	0.469673	0.00385168	-0.217044	0.203541	-0.200954	0.239913	-0.0943731	0.58405	-0.162314	0.344246
Acetate ester	trans-3-Hexenyl acetate	C33	yellow	-0.0133487	0.0798171	-0.218274	-0.100442	0.943813	0.938409	0.64355	0.200928	0.559986	6.42144e-18	0.461285	0.00463091	-0.264712	0.118713	0.327217	0.0514127	-0.0594781	0.730411	0.191417	0.263418	0.361694	0.0301922	0.411051	0.0127584	-0.240784	0.157177	-0.227488	0.182096	-0.143307	0.404386	-0.192222	0.261378
Acetate ester	Amyl acetate	C6	yellow	-0.00514623	0.348382	-0.112337	-0.000505229	0.763971	0.976236	0.0373192	0.514204	0.997667	5.92172e-08	0.492018	0.0023044	-0.402361	0.0149832	0.319666	0.0573665	0.155084	0.366447	0.10152	0.555762	0.180512	0.292098	0.196913	0.249694	-0.203633	0.23357	-0.313651	0.0624892	-0.119385	0.487985	0.0555506	0.747612
non-Acetate ester	Methyl 4-octenoate	C74	yellow	-0.00461873	-0.115676	-0.4412	-0.110882	0.862107	0.978672	0.501695	0.00707007	0.519704	1.43102e-11	0.35038	0.0361696	-0.298599	0.0768985	0.39669	0.0166046	0.0882322	0.608854	0.137779	0.42294	0.59316	0.00013754	0.616187	6.3059e-05	-0.216253	0.205234	-0.252051	0.138076	-0.073217	0.671297	-0.243167	0.152985
