# Supplementary material for: Fruit volatilome profiling through GC × GC-ToF-MS and gene expression analyses reveal differences amongst peach cultivars in their response to cold storage
Source: Sci Rep. 2020 Oct 27;10:18333. doi: 10.1038/s41598-020-75322-z (PMC7591569; doi:10.1038/s41598-020-75322-z)
Supplement: Supplementary file 4 — Supplementary Information 4. [file 41598_2020_75322_MOESM4_ESM.xlsx]

## Sheet: Supplementary table S3 
Supplementary Table S3. Summary of correlations between gene expression and modules derived from WCNA of gene expression and VOCs from the LOX pathway
Compound Family	Compound name	Code	Module	Gene
			Colour	PpLOX1	PpLOX2	PpLOX3	PpLOX4	PpHPL1	PpADH2	PpAAT1	PpEPH2	PpEPH3	PpFAD1	PpFAD4
ALDEHYDE	2‚4-Decadienal‚ (E‚E)-	C104	blue			(-)*							(+)****
Acetate ester	Butyl carbitol acetate	C132	blue			(-)*							(+)****
ALCOHOL	2-Methyl-1-decanol	C138	blue			(-)*							(+)****
non-Acetate ester	Triethylene dimethacrylate	C152	blue			(-)*							(+)****
non-Acetate ester	Methyl laurate	C157	blue		(-)*					(+)*	(-)*		(+)****
KETONE	2-Pentadecanone	C169	blue										(+)****
non-Acetate ester	Methyl tetradecanoate	C171	blue								(-)*		(+)****
non-Acetate ester	Amyl caproate	C120	brown	(+)**
non-Acetate ester	Isoamyl caprylate	C143	brown	(+)**
non-Acetate ester	Pentyl octanoate	C151	brown	(+)**
KETONE	3-Octanone	C17	brown	(+)*
ALCOHOL	Sulcatol	C32	brown	(+)*
non-Acetate ester	Methyl caproate	C10	grey						(+)*	(+)*
ALDEHYDE	2-Nonenal‚ (E)-	C100	grey								(-)*
non-Acetate ester	cis-3-Hexenyl valerate	C106	grey		(+)**	(+)*		(+)****	(+)*
non-Acetate ester	cis-3-Hexenyl isovalerate	C107	grey	(+)*										(-)*
non-Acetate ester	Hexyl isovalerate	C109	grey									(+)*	(+)***
non-Acetate ester	trans-2-Hexenyl valerate	C110	grey					(+)*
Acetate ester	Nonyl acetate	C126	grey			(+)*	(+)***		(+)*
non-Acetate ester	heptyl isovalerate	C131	grey	(-)*			(-)*			(-)**
non-Acetate ester	Isobutyl 3-hydroxy-2,2,4-trimethylpentanoate	C133	grey								(-)**
non-Acetate ester	2-Ethylhexyl pentanoate	C134	grey						(-)*	(-)*
non-Acetate ester	Ethyl caprate	C137	grey
KETONE	Geranyl acetone	C144	grey		(-)*						(-)**	(-)**
ALCOHOL	1-Heptadecanol	C147	grey
LACTONE	γ-Decalactone	C150	grey	(+)*	(-)****		(+)*				(-)*	(-)**
LACTONE	δ-Nonalactone	C156	grey				(+)*							(+)*
non-Acetate ester	Pentanoic acid‚ 2‚2‚4-trimethyl-3-carboxyisopropyl‚ isobutyl ester	C161	grey		(+)***			(+)****	(+)**		(+)*
Acetate ester	Isoamyl acetate	C2	grey	(+)*			(-)**
KETONE	Isovalerone	C21	grey	(-)*
KETONE	3-Heptanone	C3	grey			(-)*							(+)*
Acetate ester	cis-3-Hexenyl Acetate	C35	grey	(+)*					(+)**	(+)***
non-Acetate ester	Phenyl carbamate	C37	grey
Acetate ester	Hexyl acetate	C39	grey	(+)***
Acetate ester	(E)-2-Hexenyl acetate	C41	grey								(+)*	(+)****		(+)*
non-Acetate ester	Isobutyl isovalerate	C42	grey
LACTONE	γ-Caprolactone	C60	grey			(+)*	(+)****							(+)*
LACTONE	Butyrolactone	C63	grey		(+)*			(+)*			(+)**
ALCOHOL	Tetrahydrolinalool	C68	grey			(-)*				(+)*		(+)***	(+)**
non-Acetate ester	Isoamyl valerianate	C70	grey				(-)*			(-)*
non-Acetate ester	Methyl octanoate	C76	grey	(+)*	(-)**		(+)****		(+)*	(+)***
non-Acetate ester	n-Amyl isovalerate	C82	grey							(-)*
ALCOHOL	cis-6-Nonenol	C9	grey	(-)*					(-)*
non-Acetate ester	Ethyl octanoate	C98	grey		(-)*					(+)*	(-)*	(-)**		(-)*
non-Acetate ester	Ethylhexyl 2-propenoate	C103	turquoise										(+)****
KETONE	Anethole	C121	turquoise			(-)*			(-)*
KETONE	2-Undecanone	C123	turquoise			(-)*				(+)*		(+)*	(+)****
KETONE	6-Dodecanone	C128	turquoise			(-)*							(+)****
KETONE	p-Isopropenylacetophenone	C129	turquoise			(-)*							(+)*
ALDEHYDE	2-Undecenal	C135	turquoise			(-)**			(-)*		(-)*		(+)**
LACTONE	γ-Nonalactone	C136	turquoise			(-)**			(-)*		(-)*		(+)****
KETONE	Tetrahydrogeranylacetone	C139	turquoise			(-)**			(-)*		(-)*		(+)****
KETONE	2-Tetradecanone	C162	turquoise			(-)*							(+)****
ALDEHYDE	Jasminal	C168	turquoise			(-)*							(+)****
non-Acetate ester	2-Ethylhexyl 4-methylbenzoate	C172	turquoise			(-)**				(+)*		(+)**	(+)****
non-Acetate ester	Methyl hexadecanoate	C174	turquoise										(+)****
ALDEHYDE	2-Octenal‚ (E)-	C71	turquoise		(-)*	(-)*					(-)*		(+)****
Acetate ester	Benzyl acetate	C91	turquoise		(-)*	(-)*					(-)*		(+)****
KETONE	1-p-Tolylethanone	C96	turquoise			(-)*							(+)****
non-Acetate ester	Methyl 4-decenoate	C125	yellow	(+)*		(+)*			(+)*	(+)**
Acetate ester	trans-3-Hexenyl acetate	C33	yellow	(+)**					(+)*	(+)*
Acetate ester	Amyl acetate	C6	yellow	(+)**	(-)*
non-Acetate ester	Methyl 4-octenoate	C74	yellow	(+)*		(+)*			(+)***	(+)****
highlighted in yellow are the 16 VOCs selected for further analysis using PerMANOVA and CAP
