# Supplementary material for: Fruit volatilome profiling through GC × GC-ToF-MS and gene expression analyses reveal differences amongst peach cultivars in their response to cold storage
Source: Sci Rep. 2020 Oct 27;10:18333. doi: 10.1038/s41598-020-75322-z (PMC7591569; doi:10.1038/s41598-020-75322-z)
Supplement: Supplementary file 5 — Supplementary Information 5. [file 41598_2020_75322_MOESM5_ESM.xlsx]

## Sheet: Supplementary table S4
Supplmentary Table S4. Output from WCNA analysis of gene expression and VOCs from the terpene pathway
Compound name	VOC code	moduleColors	MMey	MMrquoise	p.MMey	p.MMrquoise	GS.PpTPS1	p.GS.PpTPS1
Carvone	C117	grey	-0.22777	-0.154658	0.18154	0.367783	-0.282184	0.0954286
Dihydrojasmone	C97	grey	-0.457974	-0.153807	0.00497405	0.370456	-0.22939	0.17837
α-Phellandrene	C34	grey	0.822499	-0.305593	7.58624e-10	0.0699115	-0.210481	0.217884
L-camphor	C88	grey	0.635888	-0.171339	3.0769e-05	0.317713	-0.144263	0.401225
terpene 1	C31	grey	-0.00986194	-0.0833721	0.954478	0.628796	0.13342	0.437898
Cedr-8-en-15-ol	C142	grey	0.180342	-0.265511	0.292558	0.117563	-0.12013	0.485253
Allo-Ocimene	C77	grey	0.628727	0.0138006	4.01666e-05	0.936329	-0.102325	0.552617
β-Myrcene	C27	grey	-0.441911	0.107317	0.00696788	0.533297	-0.0834622	0.628424
α-Pinene	C24	grey	-0.202558	-0.082341	0.236102	0.633062	-0.0733152	0.670881
Cosmene	C78	turquoise	-0.110013	0.921546	0.523002	1.57376e-15	0.8904	3.61854e-13
Caryophyllene	C145	turquoise	-0.10422	0.943201	0.545242	7.68279e-18	0.890184	3.73515e-13
Humulene	C146	turquoise	-0.0672623	0.827556	0.696705	4.83784e-10	0.695608	2.48578e-06
Linalool	C69	turquoise	-0.199311	0.716602	0.243857	8.85233e-07	0.65229	1.62807e-05
Camphene	C16	turquoise	0.0468554	-0.405033	0.786114	0.014267	-0.348125	0.0374692
α-Terpineol	C101	turquoise	-0.356816	0.368679	0.0326617	0.026925	0.257551	0.129397
β-Ocimene	C50	turquoise	-0.00673526	0.425721	0.968902	0.00963502	0.244996	0.149824
