# Supplementary material for: Fruit volatilome profiling through GC × GC-ToF-MS and gene expression analyses reveal differences amongst peach cultivars in their response to cold storage
Source: Sci Rep. 2020 Oct 27;10:18333. doi: 10.1038/s41598-020-75322-z (PMC7591569; doi:10.1038/s41598-020-75322-z)
Supplement: Supplementary file 6 — Supplementary Information 6. [file 41598_2020_75322_MOESM6_ESM.xlsx]

## Sheet: Supplementary table S5
Supplmentary Table S5. Assessment of maturity Stage
Cultivars	Total Soluble Solids (TSS) °BRIX	FIRMNESS kg/cm²
	Day 0 + 36h recovery	Day 0 + 36h recovery
Sagittaria	10.06± 1.44	5.265± 1.15
Big Bang	9.34±0.89	6.035± 0.98
Carena	11.8±1.16	4.54± 0.61
Big Top	15.62±2.70	5.675± 0.70
Rome Star	12.9±2.53	4.66± 1.75
Summer Rich	12.89±1.69	4.895± 1.05
